# Supplementary material for: Transcriptomic Analysis Reveals That Excessive Thyroid Hormone Signaling Impairs Phototransduction and Mitochondrial Bioenergetics and Induces Cellular Stress in Mouse Cone Photoreceptors
Source: Int J Mol Sci. 2024 Jul 6;25(13):7435. doi: 10.3390/ijms25137435 (PMC11242393; doi:10.3390/ijms25137435)
Supplement: Supplementary file 1 [file ijms-25-07435-s001.zip]

Archive with 1 entries (1 files):
- ijms-3056379-supplementary.pdf
